# Supplementary material for: Isorhamnetin Alleviates Steatosis and Fibrosis in Mice with Nonalcoholic Steatohepatitis
Source: Sci Rep. 2019 Nov 7;9:16210. doi: 10.1038/s41598-019-52736-y (PMC6838085; doi:10.1038/s41598-019-52736-y)
Supplement: Supplementary file 2 — Supplementary Dataset 1 [file 41598_2019_52736_MOESM2_ESM.xlsx]

## Sheet: Sheet1
Fatty acid metabolism (Fig. 4b)
Transcript Cluster ID	Gene name	FC Log10 NASH vs. CTL	FC Log10 NASH+ISO vs. CTL	ANOVA p-value (NASH vs. CTL)	ANOVA p-value (NASH+ISO vs. CTL)	FDR p-value (NASH vs. CTL)	FDR p-value (NASH+ISO vs. CTL)
1448382_PM_at	Ehhadh	1.05269	0.955688	5.5e-05	6.5e-05	0.008024	0.01328
1415965_PM_at	Scd1	0.974972	0.963788	1.9e-05	1.1e-05	0.007535	0.010473
1423828_PM_at	Fasn	0.78533	0.854913	2e-06	1.9e-05	0.005616	0.011361
1417404_PM_at	Elovl6	0.769377	0.912222	4.1e-05	7.1e-05	0.007925	0.01328
1433531_PM_at	Acsl4	0.758912	0.523746	0.000183	0.000395	0.010405	0.017239
1449325_PM_at	Fads2	0.747412	0.677607	5.7e-05	4.9e-05	0.008061	0.012391
1428387_PM_at	Acsl3	0.613842	0.518514	0.000486	0.002123	0.012659	0.028825
1452173_PM_at	Hadha	0.421604	0.271842	0.000353	0.000566	0.011858	0.019277
1428082_PM_at	Acsl5	0.416641	0.4133	1.7e-05	8e-06	0.007281	0.00931
1434185_PM_at	Acaca	0.390935	0.710963	0.000617	0.000166	0.013718	0.014529
1423680_PM_at	Fads1	0.357935	0.352183	0.000347	0.000309	0.011836	0.016503
1460216_PM_at	Acads	0.322219	0.267172	0.0004	0.000954	0.012035	0.021976
1428145_PM_at	Acaa2	0.305351	0.133539	5e-06	0.000462	0.005616	0.017951
Steroid biosynthesis (Fig. 4b)
Transcript Cluster ID	Gene name	FC Log10 NASH vs. CTL	FC Log10 NASH+ISO vs. CTL	ANOVA p-value (NASH vs. CTL)	ANOVA p-value (NASH+ISO vs. CTL)	FDR p-value (NASH vs. CTL)	FDR p-value (NASH+ISO vs. CTL)
1434520_PM_at	Sc5d	0.888179	0.698101	5e-06	1.3e-05	0.005616	0.010473
1450646_PM_at	Cyp51	0.611723	0.447158	5.3e-05	0.000827	0.008024	0.021314
1451895_PM_a_at	Dhcr24	0.586587	0.535294	4e-06	5e-06	0.005616	0.008551
1417695_PM_a_at	Soat1	0.536558	0.190332	2.3e-05	0.004285	0.007663	0.038427
1448130_PM_at	Fdft1	0.499687	0.468347	0.000329	0.000438	0.011783	0.01765
1423140_PM_at	Lipa	0.482874	0.271842	0.00041	0.001429	0.012077	0.024991
1420013_PM_s_at	Lss	0.44248	0.463893	0.000163	7.4e-05	0.010031	0.01328
1457248_PM_x_at	Hsd17b7	0.436163	0.31597	0.000172	0.000293	0.010198	0.016298
1448619_PM_at	Dhcr7	0.409933	0.522444	0.004289	0.002594	0.029976	0.031128
PPAR signaling pathway (Fig. 4b)
Transcript Cluster ID	Gene name	FC Log10 NASH vs. CTL	FC Log10 NASH+ISO vs. CTL	ANOVA p-value (NASH vs. CTL)	ANOVA p-value (NASH+ISO vs. CTL)	FDR p-value (NASH vs. CTL)	FDR p-value (NASH+ISO vs. CTL)
1438743_PM_at	Cyp7a1	0.796574	0.472756	0.000134	0.001095	0.009528	0.022961
1415904_PM_at	Lpl	0.736397	0.850646	6.1e-05	5.1e-05	0.008281	0.012391
1416021_PM_a_at	Fabp5	0.604226	0.640481	3.9e-05	7.6e-05	0.007925	0.013284
1415822_PM_at	Scd2	1.78247	1.90998	0.000466	0.000406	0.012505	0.017295
1448382_PM_at	Ehhadh	1.05269	0.955688	5.5e-05	6.5e-05	0.008024	0.01328
1415965_PM_at	Scd1	0.974972	0.963788	1.9e-05	1.1e-05	0.007535	0.010473
1433531_PM_at	Acsl4	0.758912	0.523746	0.000183	0.000395	0.010405	0.017239
1449325_PM_at	Fads2	0.747412	0.677607	5.7e-05	4.9e-05	0.008061	0.012391
1428387_PM_at	Acsl3	0.613842	0.518514	0.000486	0.002123	0.012659	0.028825
1428082_PM_at	Acsl5	0.416641	0.4133	1.7e-05	8e-06	0.007281	0.00931
Fatty acid degradation (Fig. 4b)
Transcript Cluster ID	Gene name	FC Log10 NASH vs. CTL	FC Log10 NASH+ISO vs. CTL	ANOVA p-value (NASH vs. CTL)	ANOVA p-value (NASH+ISO vs. CTL)	FDR p-value (NASH vs. CTL)	FDR p-value (NASH+ISO vs. CTL)
1448382_PM_at	Ehhadh	1.05269	0.955688	5.5e-05	6.5e-05	0.008024	0.01328
1433531_PM_at	Acsl4	0.758912	0.523746	0.000183	0.000395	0.010405	0.017239
1428387_PM_at	Acsl3	0.613842	0.518514	0.000486	0.002123	0.012659	0.028825
1452173_PM_at	Hadha	0.421604	0.271842	0.000353	0.000566	0.011858	0.019277
1428082_PM_at	Acsl5	0.416641	0.4133	1.7e-05	8e-06	0.007281	0.00931
1460216_PM_at	Acads	0.322219	0.267172	0.0004	0.000954	0.012035	0.021976
1428145_PM_at	Acaa2	0.305351	0.133539	5e-06	0.000462	0.005616	0.017951
HSC activation (Fig. 5b)
Transcript Cluster ID	Gene name	FC Log10 NASH vs. CTL	FC Log10 NASH+ISO vs. CTL	ANOVA p-value (NASH vs. CTL)	ANOVA p-value (NASH+ISO vs. CTL)	FDR p-value (NASH vs. CTL)	FDR p-value (NASH+ISO vs. CTL)
1448162_PM_at	Vcam1	0.206826	0.222716	0.000886	0.001861	0.015417	0.02749
1449033_PM_at	Tnfrsf11b	0.4843	0.0211893	0.003911	0.531545	0.028605	0.648228
1442827_PM_at	Tlr4	-0.00432137	-0.0374265	0.007971	0.124364	0.041124	0.244694
1426397_PM_at	Tgfbr2	0.206826	0.305351	0.009015	0.004314	0.04391	0.038476
1420895_PM_at	Tgfbr1	-0.00432137	-0.187521	0.120941	0.001595	0.215884	0.025811
1436970_PM_a_at	Pdgfrb	0.542825	0.049218	2.4e-05	0.010476	0.007823	0.058851
1450414_PM_at	Pdgfb	-0.0334238	-0.0128372	0.021556	0.556729	0.072203	0.670201
1450177_PM_at	Ngfr	-0.09691	-0.0606978	0.000178	0.009775	0.010328	0.056599
1420171_PM_s_at	Myh9	-0.0827854	-0.075547	0.001843	0.006594	0.020298	0.047039
1421473_PM_at	Il1a	0.00860017	0.0334238	0.740711	0.318517	0.802293	0.455109
1437808_PM_x_at	Il10ra	0.0606978	0.00432137	0.014441	0.737865	0.057353	0.814077
1448167_PM_at	Ifngr1	0.184691	0.0791812	0.000419	0.003988	0.012137	0.037348
1437347_PM_at	Ednrb	0.298853	0.1959	0.000855	0.001314	0.015227	0.024268
1460513_PM_a_at	Ednra	-0.064458	-0.0293838	0.065263	0.206687	0.144102	0.340727
1424131_PM_at	Col6a3	0.161368	0.00432137	0.038707	0.951077	0.103344	0.966863
1448590_PM_at	Col6a1	0.0170333	0.0253059	0.152139	0.036694	0.252242	0.117085
1434479_PM_at	Col5a1	0.0934217	0.10721	0.043255	0.021514	0.110684	0.086273
1425475_PM_at	Col4a5	-0.075547	-0.045323	0.008264	0.004121	0.041953	0.037822
1424051_PM_at	Col4a2	0.416641	0.463893	0.001359	0.001497	0.01796	0.025291
1452035_PM_at	Col4a1	0.565848	0.494155	0.00023	0.000302	0.01109	0.016452
1427883_PM_a_at	Col3a1	0.30103	0.0293838	2.5e-05	0.014615	0.007823	0.069708
1423110_PM_at	Col1a2	0.376577	0.0413927	0.001602	0.222436	0.019217	0.357001
1455494_PM_at	Col1a1	0.338456	0	0.000469	0.941114	0.012534	0.9602
1427986_PM_a_at	Col16a1	-0.0413927	-0.0334238	0.169195	0.280836	0.271842	0.418169
1417268_PM_at	Cd14	0.149219	0	0.00221	0.812593	0.021901	0.870818
1424727_PM_at	Ccr5	0.173186	0	0.006284	0.974731	0.036218	0.983216
Proliferation (Fig. 5b)
Transcript Cluster ID	Gene name	FC Log10 NASH vs. CTL	FC Log10 NASH+ISO vs. CTL	ANOVA p-value (NASH vs. CTL)	ANOVA p-value (NASH+ISO vs. CTL)	FDR p-value (NASH vs. CTL)	FDR p-value (NASH+ISO vs. CTL)
1448627_PM_s_at	Pbk	0.451786	0.0606978	0.003272	0.18813	0.026208	0.320934
1423775_PM_s_at	Prc1	0.161368	0.0681859	0.009671	0.05224	0.045639	0.143238
1416309_PM_at	Nusap1	0.113943	0.0569049	0.020416	0.071518	0.069891	0.173068
1424278_PM_a_at	Birc5	0.372912	0.257679	0.007881	0.020647	0.040839	0.084274
1452334_PM_at	Cenpf	0.0128372	0.0530784	0.391135	0.036254	0.496541	0.116412
1430574_PM_at	Cdkn3	0.0530784	0.0211893	0.035184	0.007186	0.097517	0.048906
1439377_PM_x_at	Cdc20	0.650308	0.489958	0.00384	0.008168	0.028317	0.051727
1452040_PM_a_at	Cdca3	0.318063	0.201397	0.006596	0.010957	0.037146	0.060283
1448191_PM_at	Plk1	0.0569049	0.049218	0.147801	0.227488	0.247269	0.362417
1448205_PM_at	Ccnb1	0.198657	0.120574	0.060802	0.013068	0.137599	0.065878
1450692_PM_at	Kif4	0.045323	0.0253059	0.0412	0.13261	0.107518	0.255066
1453370_PM_at	Troap	-0.0170333	0.00432137	0.214256	0.849686	0.321014	0.897301
1424128_PM_x_at	Aurkb	0.075547	0.064458	0.123922	0.016544	0.219417	0.07436
1433893_PM_s_at	Spag5	0.136721	0.0681859	0.024891	0.038604	0.078717	0.120447
1450827_PM_at	Kif23	0.0374265	0.0606978	0.182872	0.03719	0.287046	0.117858
1459405_PM_at	Iqgap3	-0.0170333	0.0253059	0.220725	0.160468	0.327981	0.288426
1459254_PM_at	Cdca2	0.0170333	-0.0374265	0.198406	0.047448	0.30413	0.135609
1434748_PM_at	Ckap2	0.25042	0.136721	0.009591	0.008036	0.045415	0.05146
1454694_PM_a_at	Top2a	0.605305	0.262451	0.001171	0.012017	0.016852	0.063183
1426846_PM_at	Cenpt	0.0334238	0.045323	0.421886	0.147407	0.525341	0.272972
1415849_PM_s_at	Stmn1	0.437751	0.164353	0.000197	0.00071	0.010564	0.020461
1437716_PM_x_at	Kif22	0.201397	0.0530784	0.003072	0.089196	0.02541	0.198387
1422814_PM_at	Aspm	0.136721	0.0530784	0.007141	0.029178	0.038697	0.10261
1437611_PM_x_at	Kif2c	0.227887	0.161368	0.025808	0.046161	0.080346	0.133358
1439695_PM_a_at	Kif20b	0.214844	0.117271	0.004876	0.023491	0.031907	0.090703
1422460_PM_at	Mad2l1	0.419956	0.201397	0.000526	0.004034	0.013033	0.037492
1424118_PM_a_at	Spc25	0.571709	0.322219	0.000331	0.000375	0.011783	0.017174
1424511_PM_at	Aurka	0.190332	0.0211893	0.004937	0.524317	0.032142	0.64188
1436707_PM_x_at	Ncaph	0.198657	-0.0413927	0.021503	0.36247	0.072119	0.496311
1436847_PM_s_at	Cdca8	0.546543	0.32838	0.004352	0.012099	0.030175	0.063384
1438833_PM_at	Casc5	0.0253059	0	0.22136	0.92692	0.32862	0.950733
1435306_PM_a_at	Kif11	0.133539	0.049218	0.025321	0.036756	0.079563	0.11715
1423847_PM_at	Ncapd2	0.09691	0.045323	0.155737	0.333355	0.256368	0.469143
1435575_PM_at	Kntc1	0.11059	0.0128372	0.002444	0.253352	0.022768	0.389486
1424156_PM_at	Rbl1	0.578639	0.217484	0.000191	0.031694	0.010517	0.107623
1452197_PM_at	Smc4	0.356026	0.0899051	0.000352	0.005952	0.011858	0.044861
1416118_PM_at	Trim59	0.139879	0.071882	0.165377	0.398405	0.267433	0.529823
1417910_PM_at	Ccna2	0.507856	0.404834	0.000347	0.000852	0.011836	0.021539
1445709_PM_at	Mdm1	-0.0530784	-0.0413927	0.124598	0.349887	0.220268	0.484751
1448226_PM_at	Rrm2	1.06183	0.607455	0.000103	0.000298	0.008956	0.016332
1424107_PM_at	Kif18a	0.0569049	0.00860017	0.003143	0.583004	0.025629	0.69189
Nrf2-mediated oxidative stress (Fig. 5b)
Transcript Cluster ID	Gene name	FC Log10 NASH vs. CTL	FC Log10 NASH+ISO vs. CTL	ANOVA p-value (NASH vs. CTL)	ANOVA p-value (NASH+ISO vs. CTL)	FDR p-value (NASH vs. CTL)	FDR p-value (NASH+ISO vs. CTL)
1420965_PM_a_at	Enc1	0.267172	0.428135	0.002391	0.001836	0.022611	0.027333
1453104_PM_at	Mapk1	0.120574	0.0827854	0.008852	0.024373	0.043437	0.092688
1448234_PM_at	Dnajb6	0.1959	0.0374265	0.000404	0.027907	0.012046	0.099949
1417186_PM_at	Ube2k	0.164353	0.0791812	0.004957	0.025612	0.032214	0.095107
1419734_PM_at	Actb	0.120574	0.064458	0.000701	0.002229	0.014297	0.029407
1421878_PM_at	Mapk9	0.206826	0.190332	0.001008	0.007294	0.015969	0.049265
1448671_PM_at	Ube2e3	0.0934217	0	0.051207	0.98821	0.123113	0.99209
1416543_PM_at	Nfe2l2	0.25042	0.247973	0.000426	0.00035	0.012161	0.016954
1450109_PM_s_at	Abcc2	-0.0293838	0.049218	0.019082	0.007517	0.0671	0.049952
1422438_PM_at	Ephx1	0.123852	0.0211893	0.005075	0.122451	0.032578	0.242337
1450957_PM_a_at	Sqstm1	0.0374265	0.0293838	0.012176	0.010772	0.052006	0.059697
1421032_PM_a_at	Dnajb12	0.0827854	0.00432137	0.056719	0.827326	0.131504	0.881672
1423625_PM_a_at	Dnajc19	0.274158	0.158362	0.005537	0.018348	0.034025	0.07864
1455590_PM_at	Nqo2	0.09691	0.09691	0.003079	0.004034	0.025447	0.037492
1450563_PM_at	Mgst3	-0.0569049	-0.0413927	0.085441	0.132186	0.171418	0.254481
1455959_PM_s_at	Gclc	-0.184691	-0.227887	7.9e-05	0.000284	0.00872	0.016245
1443655_PM_s_at	Pik3c2a	-0.0128372	-0.0211893	0.054989	0.224562	0.128958	0.359364
1429434_PM_at	Pik3ca	0.0128372	-0.0413927	0.46565	0.126299	0.565619	0.247155
1418616_PM_at	Mafk	-0.0374265	-0.00860017	0.043887	0.301493	0.111706	0.438414
1428830_PM_at	Atm	-0.11059	-0.113943	0.019007	0.039185	0.067009	0.121406
1425419_PM_a_at	Raf1	0.176091	0.100371	0.000943	1.9e-05	0.015683	0.011361
1453984_PM_at	Ifi30; Pik3r2	-0.0293838	0	0.285549	0.981928	0.394728	0.987956
1438992_PM_x_at	Atf4	0.227887	0.0827854	0.000345	0.002323	0.011836	0.02981
1416119_PM_at	Txn1	0.0899051	0.0293838	0.002804	0.005477	0.02435	0.043105
1417294_PM_at	Akr7a5	-0.0170333	-0.0530784	0.224074	0.003059	0.33159	0.033442
1453712_PM_a_at	Map2k5	0.045323	0.0170333	0.157018	0.253118	0.257856	0.389306
1416531_PM_at	Gsto1	-0.071882	-0.0530784	0.004094	0.007223	0.02932	0.049027
1426104_PM_at	Mapk14	0.00860017	0.0530784	0.006271	0.155075	0.036186	0.281971
1425514_PM_at	Pik3r1	-0.0293838	-0.11059	0.15843	0.009056	0.259581	0.054432
1416910_PM_at	Dnajc15	0.071882	0.0374265	0.006743	0.050428	0.037585	0.140391
1443870_PM_at	Abcc4	0.481443	0.434569	0.004248	0.002239	0.029844	0.029437
1427473_PM_at	Gstm3	0.78533	0.5302	0.001172	0.00089	0.016852	0.021768
1416411_PM_at	Gstm2	0.436163	0.399674	0.001449	0.001335	0.018436	0.02442
1427021_PM_s_at	Fth1	0.281033	0.136721	0.000368	0.001169	0.011924	0.023355
1460196_PM_at	Cbr1	0.164353	0.0293838	0.000355	0.012334	0.011858	0.064025
1423627_PM_at	Nqo1	0.155336	0.045323	0.013258	0.206241	0.054548	0.340237
1421041_PM_s_at	Gsta1; Gsta2	-0.0211893	-0.535294	0.223264	0.000796	0.330697	0.021114
1460419_PM_a_at	Prkcb	0.100371	0.0128372	0.00489	0.012719	0.031963	0.065121
Apoptosis (Fig. 5b)
Transcript Cluster ID	Gene name	FC Log10 NASH vs. CTL	FC Log10 NASH+ISO vs. CTL	ANOVA p-value (NASH vs. CTL)	ANOVA p-value (NASH+ISO vs. CTL)	FDR p-value (NASH vs. CTL)	FDR p-value (NASH+ISO vs. CTL)
1449265_PM_at	Casp1	-0.0569049	-0.071882	0.136232	0.045611	0.234038	0.13244
1449591_PM_at	Casp4	-0.049218	-0.0334238	0.014883	0.000394	0.058338	0.017239
1422507_PM_at	Cstb	0.55145	0.426511	0.000662	0.001095	0.013865	0.022961
1448503_PM_at	Mcl1	0.238046	0.176091	0.002203	0.0002	0.021869	0.014989
1460251_PM_at	Fas	0.10721	0.064458	0.034869	0.195273	0.096965	0.328017
1418587_PM_at	Traf3	0.269513	0.139879	0.011723	0.040207	0.050911	0.12312
1450918_PM_s_at	Src	0.130334	0.155336	0.003365	0.005909	0.0266	0.044713
1430259_PM_at	Tnfrsf11a	0.0211893	0.0374265	0.304925	0.030495	0.413611	0.105246
1423602_PM_at	Traf1	0.0681859	0.0253059	0.066092	0.109335	0.145201	0.225284
1419607_PM_at	Tnf	0.00860017	-0.00432137	0.662571	0.86572	0.736468	0.909165
1449033_PM_at	Tnfrsf11b	0.4843	-0.0293838	0.003911	0.588681	0.028605	0.696282
1450731_PM_s_at	Tnfrsf21	0.075547	0.00432137	0.076645	0.854501	0.160165	0.900866
1448165_PM_at	Casp2	0.173186	0.0413927	0.037323	0.345842	0.101026	0.480931
1439680_PM_at	Tnfsf10	0.0791812	0.127105	0.007258	0.00374	0.039029	0.03634
1421744_PM_at	Tnfsf4	-0.0413927	-0.0334238	0.146552	0.212876	0.245901	0.347183
1416837_PM_at	Bax	0.0293838	-0.049218	0.067017	0.190532	0.146539	0.323415
1424406_PM_at	Bcl2l13	0.0374265	0.0569049	0.299794	0.004052	0.408611	0.037571
1418572_PM_x_at	Tnfrsf12a	0.274158	-0.0374265	0.001133	0.199862	0.016704	0.333068
1425212_PM_a_at	Tnfrsf19	0.139879	0.136721	0.018495	0.007497	0.06588	0.049888
1417291_PM_at	Tnfrsf1a	-0.049218	-0.0170333	0.022477	0.019405	0.073939	0.081178
1430453_PM_a_at	Bcl2l2	0.0128372	0.0374265	0.58394	0.410217	0.670306	0.540737
1422503_PM_s_at	Parp1	0.1959	0.133539	0.017752	0.008471	0.064374	0.05271
1426062_PM_a_at	Casp7	0.170262	0.09691	0.0247	0.378099	0.07834	0.511066
1415995_PM_at	Casp6	-0.0211893	-0.071882	0.028195	0.00153	0.08471	0.025502
